# Supplementary material for: Increased Expression and Altered Cellular Localization of Fibroblast Growth Factor Receptor-Like 1 (FGFRL1) Are Associated with Prostate Cancer Progression
Source: Cancers (Basel). 2022 Jan 7;14(2):278. doi: 10.3390/cancers14020278 (PMC8796033; doi:10.3390/cancers14020278)
Supplement: Supplementary file 1 [file cancers-14-00278-s001.zip]

Archive with 4 entries (3 files):
- cancers-1502284-supplementary/
- cancers-1502284-supplementary/Suppl Materials & Methods.pdf
- cancers-1502284-supplementary/Supplementary Figures updated Figure S1.pdf
- cancers-1502284-supplementary/Supplementary tables.pdf
